# Supplementary material for: Toward Sustainable and Healthy Fish Products—The Role of Feeding and Preservation Techniques
Source: Foods. 2023 Aug 8;12(16):2991. doi: 10.3390/foods12162991 (PMC10453833; doi:10.3390/foods12162991)
Supplement: Supplementary file 1 [file foods-12-02991-s001.zip]

Archive with 3 entries (3 files):
- Antonelli et al_Supplementary figure S1.pdf
- Antonelli et al_supplementary table S1_revised.pdf
- Antonelli et al_Supplementary table S2_revised.pdf
